# Supplementary material for: Magnetic Field/Ultrasound-Responsive Fe3O4 Microbubbles for Targeted Mechanical/Catalytic Removal of Bacterial Biofilms
Source: Nanomaterials (Basel). 2024 Nov 15;14(22):1830. doi: 10.3390/nano14221830 (PMC11597660; doi:10.3390/nano14221830)
Supplement: Supplementary file 1 [file nanomaterials-14-01830-s001.zip]

Archive with 1 entries (1 files):
- nanomaterials-3269230-supplementary.pdf
